# Supplementary material for: Impact of atrial tachyarrhythmias on paravalvular regurgitation post-transcatheter aortic valve implantation: recognition and management
Source: Eur Heart J Case Rep. 2024 Jul 19;8(7):ytae346. doi: 10.1093/ehjcr/ytae346 (PMC11282455; doi:10.1093/ehjcr/ytae346)
Supplement: ytae346_Supplementary_Data [file ytae346_supplementary_data.zip]

Archive with 9 entries (9 files):
- A.mp4
- B.mp4
- C.mp4
- D.mp4
- E.mp4
- F.mp4
- G.mp4
- H.mp4
- I.mp4
